# Supplementary material for: Transcriptome Analysis Reveals the Molecular Mechanisms of BR Negative Regulatory Factor StBIN2 Maintaining Tuber Dormancy
Source: Int J Mol Sci. 2024 Feb 13;25(4):2244. doi: 10.3390/ijms25042244 (PMC10889842; doi:10.3390/ijms25042244)
Supplement: Supplementary file 1 [file ijms-25-02244-s001.zip]

Archive with 1 entries (1 files):
- ijms-2787968-supplementary.pdf
